# Supplementary material for: Metronidazole Topically Immobilized Electrospun Nanofibrous Scaffold: Novel Secondary Intention Wound Healing Accelerator
Source: Polymers (Basel). 2022 Jan 23;14(3):454. doi: 10.3390/polym14030454 (PMC8840736; doi:10.3390/polym14030454)
Supplement: Supplementary file 1 [file polymers-14-00454-s001.zip]

Archive with 1 entries (1 files):
- polymers-1561581-supplementary.pdf
